# Supplementary material for: PLZF and its fusion proteins are pomalidomide-dependent CRBN neosubstrates
Source: Commun Biol. 2021 Nov 11;4:1277. doi: 10.1038/s42003-021-02801-y (PMC8586336; doi:10.1038/s42003-021-02801-y)
Supplement: Supplementary file 2 — Supplementary Data 1 [file 42003_2021_2801_MOESM2_ESM.xlsx]

## Sheet: sample 1 vs sample 2
Protein FDR Confidence: Mascot	Accession	Description	Exp. q-value: Mascot	Coverage [%]	Contaminant	# Peptides	# PSMs	# Unique Peptides	# Protein Groups	# AAs	MW [kDa]	calc. pI	Score Mascot: Mascot	# Peptides (by Search Engine): Mascot	# Razor Peptides	Abundance Ratio: (Control) / (Target)	Abundance: F1: Sample, Control	Abundance: F2: Sample, Target	Found in Control (Band 3)	Found in Target (Band 4)
Low	Q9H2B4	Sulfate anion transporter 1 OS=Homo sapiens OX=9606 GN=SLC26A1 PE=1 SV=2	0.064	1	FALSE	1	1	1	1	701	75	8.1	42	1	0				Not Found	High
High	P19013	Keratin, type II cytoskeletal 4 OS=Homo sapiens OX=9606 GN=KRT4 PE=1 SV=4	0	6	FALSE	3	5	2	1	534	57.3	6.61	154	3	0	0.01		4050000	Not Found	High
High	Q15046	Lysine--tRNA ligase OS=Homo sapiens OX=9606 GN=KARS PE=1 SV=3	0.005	2	FALSE	1	1	1	1	597	68	6.35	58	1	0	0.01		964000	Not Found	High
High	P49916	DNA ligase 3 OS=Homo sapiens OX=9606 GN=LIG3 PE=1 SV=2	0.009	1	FALSE	1	1	1	1	1009	112.8	9.01	52	1	0	0.01		906000	Not Found	High
High	P81605	Dermcidin OS=Homo sapiens OX=9606 GN=DCD PE=1 SV=2	0.005	10	FALSE	1	1	1	1	110	11.3	6.54	56	1	0	0.01		6630000	Not Found	High
High	P41219	Peripherin OS=Homo sapiens OX=9606 GN=PRPH PE=1 SV=2	0.01	2	FALSE	1	1	1	1	470	53.6	5.47	53	1	0	0.01		884000	Not Found	High
Low	Q96JB3	Hypermethylated in cancer 2 protein OS=Homo sapiens OX=9606 GN=HIC2 PE=1 SV=2	0.064	2	FALSE	1	1	1	1	615	66.1	6.38	43	1	0	0.01		2220000	Not Found	High
Low	O95785	Protein Wiz OS=Homo sapiens OX=9606 GN=WIZ PE=1 SV=2	0.054	1	FALSE	1	1	1	1	1651	178.6	6.86	48	1	0	0.01		1100000	Not Found	High
High	Q13618	Cullin-3 OS=Homo sapiens OX=9606 GN=CUL3 PE=1 SV=2	0	2	FALSE	2	2	2	1	768	88.9	8.48	67	2	0	1.274	1430000	2060000	Peak Found	High
High	O43390	Heterogeneous nuclear ribonucleoprotein R OS=Homo sapiens OX=9606 GN=HNRNPR PE=1 SV=1	0.005	3	FALSE	2	2	2	1	633	70.9	8.13	59	2	0	0.839	1420000	2960000	Peak Found	High
Low	O43592	Exportin-T OS=Homo sapiens OX=9606 GN=XPOT PE=1 SV=2	0.057	1	FALSE	1	1	1	1	962	109.9	5.39	46	1	0	1.055	918000	871000	Peak Found	High
High	P13646	Keratin, type I cytoskeletal 13 OS=Homo sapiens OX=9606 GN=KRT13 PE=1 SV=4	0	13	FALSE	8	19	2	1	458	49.6	4.96	484	8	0	0.755	7130000	9430000	Peak Found	High
High	Q96RP9	Elongation factor G, mitochondrial OS=Homo sapiens OX=9606 GN=GFM1 PE=1 SV=2	0.01	1	FALSE	1	1	1	1	751	83.4	7.01	54	1	0	1.051	1190000	1130000	Peak Found	High
High	P07477	Trypsin-1 OS=Homo sapiens OX=9606 GN=PRSS1 PE=1 SV=1	0	8	FALSE	2	2	1	1	247	26.5	6.51	95	2	0	0.711	174000000	245000000	Peak Found	High
High	Q9BYT8	Neurolysin, mitochondrial OS=Homo sapiens OX=9606 GN=NLN PE=1 SV=1	0.005	1	FALSE	1	1	1	1	704	80.6	6.64	61	1	0	1.373	1260000	919000	Peak Found	High
High	O94776	Metastasis-associated protein MTA2 OS=Homo sapiens OX=9606 GN=MTA2 PE=1 SV=1	0	3	FALSE	2	2	1	1	668	75	9.66	74	2	1	0.429	1050000	2440000	Peak Found	High
High	P62805	Histone H4 OS=Homo sapiens OX=9606 GN=HIST1H4A PE=1 SV=2	0.009	10	FALSE	1	1	1	1	103	11.4	11.36	53	1	0	1.035	1690000	1630000	Peak Found	High
High	Q16531	DNA damage-binding protein 1 OS=Homo sapiens OX=9606 GN=DDB1 PE=1 SV=1	0.005	1	FALSE	1	1	1	1	1140	126.9	5.26	55	1	0	1.093	1440000	1320000	Peak Found	High
High	P52272	Heterogeneous nuclear ribonucleoprotein M OS=Homo sapiens OX=9606 GN=HNRNPM PE=1 SV=3	0	6	FALSE	3	3	3	1	730	77.5	8.7	113	3	0	0.779	3010000	4130000	Peak Found	High
Medium	P50914	60S ribosomal protein L14 OS=Homo sapiens OX=9606 GN=RPL14 PE=1 SV=4	0.021	6	FALSE	1	1	1	1	215	23.4	10.93	49	1	0	1.078	374000	347000	Peak Found	High
High	Q05516	Zinc finger and BTB domain-containing protein 16 OS=Homo sapiens OX=9606 GN=ZBTB16 PE=1 SV=2	0	3	FALSE	2	2	2	1	673	74.2	6.47	74	2	0	0.026	105000	6080000	Peak Found	High
Low	Q9NR30	Nucleolar RNA helicase 2 OS=Homo sapiens OX=9606 GN=DDX21 PE=1 SV=5	0.054	1	FALSE	1	1	1	1	783	87.3	9.28	48	1	0	0.996	514000	516000	Peak Found	High
Medium	P02771	Alpha-fetoprotein OS=Homo sapiens OX=9606 GN=AFP PE=1 SV=1	0.025	2	FALSE	1	1	1	1	609	68.6	5.68	48	1	0	1.108	2850000	2580000	Peak Found	High
Low	O14744	Protein arginine N-methyltransferase 5 OS=Homo sapiens OX=9606 GN=PRMT5 PE=1 SV=4	0.064	2	FALSE	1	1	1	1	637	72.6	6.29	44	1	0	0.705	865000	1230000	Peak Found	High
High	Q13330	Metastasis-associated protein MTA1 OS=Homo sapiens OX=9606 GN=MTA1 PE=1 SV=2	0	3	FALSE	2	2	1	1	715	80.7	9.26	67	2	0	0.406	281000	691000	Peak Found	High
High	Q14974	Importin subunit beta-1 OS=Homo sapiens OX=9606 GN=KPNB1 PE=1 SV=2	0	5	FALSE	3	4	3	1	876	97.1	4.78	132	3	0	1.169	8370000	7020000	Peak Found	High
High	O43707	Alpha-actinin-4 OS=Homo sapiens OX=9606 GN=ACTN4 PE=1 SV=2	0	2	FALSE	2	4	2	1	911	104.8	5.44	180	2	0	1.248	3130000	2510000	High	High
Medium	P02545	Prelamin-A/C OS=Homo sapiens OX=9606 GN=LMNA PE=1 SV=1	0.022	2	FALSE	1	1	1	1	664	74.1	7.02	49	1	0	100	834000		High	Not Found
High	P20930	Filaggrin OS=Homo sapiens OX=9606 GN=FLG PE=1 SV=3	0	0	FALSE	1	1	1	1	4061	434.9	9.25	69	1	0	100	10400000		High	Not Found
High	Q15942	Zyxin OS=Homo sapiens OX=9606 GN=ZYX PE=1 SV=1	0	5	FALSE	2	2	2	1	572	61.2	6.67	72	2	0	0.996	2990000	2930000	High	High
High	Q02809	Procollagen-lysine,2-oxoglutarate 5-dioxygenase 1 OS=Homo sapiens OX=9606 GN=PLOD1 PE=1 SV=2	0	2	FALSE	1	2	1	1	727	83.5	6.95	79	1	0	1.205	1350000	1120000	High	High
High	Q9UJS0	Calcium-binding mitochondrial carrier protein Aralar2 OS=Homo sapiens OX=9606 GN=SLC25A13 PE=1 SV=2	0	8	FALSE	5	5	5	1	675	74.1	8.62	156	5	0	0.252	2840000	11300000	High	High
High	Q92945	Far upstream element-binding protein 2 OS=Homo sapiens OX=9606 GN=KHSRP PE=1 SV=4	0	3	FALSE	2	4	2	1	711	73.1	7.3	113	2	0	0.954	3700000	3890000	High	High
High	P08237	ATP-dependent 6-phosphofructokinase, muscle type OS=Homo sapiens OX=9606 GN=PFKM PE=1 SV=2	0	4	FALSE	3	5	2	1	780	85.1	7.99	129	3	1	1.121	6120000	5560000	High	High
High	Q9UKF6	Cleavage and polyadenylation specificity factor subunit 3 OS=Homo sapiens OX=9606 GN=CPSF3 PE=1 SV=1	0	4	FALSE	2	3	2	1	684	77.4	5.6	80	2	0	0.919	2170000	2290000	High	High
High	P27824	Calnexin OS=Homo sapiens OX=9606 GN=CANX PE=1 SV=2	0	9	FALSE	5	7	5	1	592	67.5	4.6	274	5	0	1.143	23100000	20200000	High	High
Medium	P05089	Arginase-1 OS=Homo sapiens OX=9606 GN=ARG1 PE=1 SV=2	0.022	3	FALSE	1	1	1	1	322	34.7	7.21	49	1	0	1.565	1470000	937000	High	Peak Found
High	P04406	Glyceraldehyde-3-phosphate dehydrogenase OS=Homo sapiens OX=9606 GN=GAPDH PE=1 SV=3	0	8	FALSE	2	2	2	1	335	36	8.46	91	2	0	1.082	3320000	3060000	High	High
Low	Q13724	Mannosyl-oligosaccharide glucosidase OS=Homo sapiens OX=9606 GN=MOGS PE=1 SV=5	0.06	1	FALSE	1	1	1	1	837	91.9	8.9	44	1	0	1.364	627000	460000	High	Peak Found
High	P11021	Endoplasmic reticulum chaperone BiP OS=Homo sapiens OX=9606 GN=HSPA5 PE=1 SV=2	0	29	FALSE	15	26	13	1	654	72.3	5.16	850	15	0	0.946	64900000	68000000	High	High
High	P16615	Sarcoplasmic/endoplasmic reticulum calcium ATPase 2 OS=Homo sapiens OX=9606 GN=ATP2A2 PE=1 SV=1	0	3	FALSE	2	2	2	1	1042	114.7	5.34	71	2	0	1.485	2730000	1860000	High	Peak Found
Medium	Q15436	Protein transport protein Sec23A OS=Homo sapiens OX=9606 GN=SEC23A PE=1 SV=2	0.013	1	FALSE	1	1	1	1	765	86.1	7.08	50	1	0	100	739000		High	Not Found
High	P14923	Junction plakoglobin OS=Homo sapiens OX=9606 GN=JUP PE=1 SV=3	0	11	FALSE	6	7	6	1	745	81.7	6.14	261	6	0	8.495	17200000	1840000	High	Peak Found
High	P23246	Splicing factor, proline- and glutamine-rich OS=Homo sapiens OX=9606 GN=SFPQ PE=1 SV=2	0	11	FALSE	6	10	6	1	707	76.1	9.44	294	6	0	1.079	39200000	27300000	High	High
Medium	P22626	Heterogeneous nuclear ribonucleoproteins A2/B1 OS=Homo sapiens OX=9606 GN=HNRNPA2B1 PE=1 SV=2	0.014	3	FALSE	1	1	1	1	353	37.4	8.95	51	1	0	0.927	592000	639000	High	Peak Found
High	P17858	ATP-dependent 6-phosphofructokinase, liver type OS=Homo sapiens OX=9606 GN=PFKL PE=1 SV=6	0	5	FALSE	3	5	2	1	780	85	7.5	126	3	0	1.363	912000	669000	High	High
High	Q96EY7	Pentatricopeptide repeat domain-containing protein 3, mitochondrial OS=Homo sapiens OX=9606 GN=PTCD3 PE=1 SV=3	0	4	FALSE	2	3	2	1	689	78.5	6.42	109	2	0	1.002	1550000	1550000	High	High
High	Q13619	Cullin-4A OS=Homo sapiens OX=9606 GN=CUL4A PE=1 SV=3	0	16	FALSE	11	15	7	1	759	87.6	8.13	382	11	0	0.981	19300000	19000000	High	High
High	P62937	Peptidyl-prolyl cis-trans isomerase A OS=Homo sapiens OX=9606 GN=PPIA PE=1 SV=2	0	5	FALSE	1	2	1	1	165	18	7.81	85	1	0	0.975	2100000	2160000	High	High
High	Q92841	Probable ATP-dependent RNA helicase DDX17 OS=Homo sapiens OX=9606 GN=DDX17 PE=1 SV=2	0	4	FALSE	2	2	2	1	729	80.2	8.27	73	2	0	0.941	14600000	2070000	High	High
High	Q06210	Glutamine--fructose-6-phosphate aminotransferase [isomerizing] 1 OS=Homo sapiens OX=9606 GN=GFPT1 PE=1 SV=3	0	6	FALSE	3	4	3	1	699	78.8	7.11	212	3	0	1.019	3790000	3630000	High	High
High	P13639	Elongation factor 2 OS=Homo sapiens OX=9606 GN=EEF2 PE=1 SV=4	0	14	FALSE	10	14	10	1	858	95.3	6.83	392	10	0	1.263	34400000	26800000	High	High
High	P13647	Keratin, type II cytoskeletal 5 OS=Homo sapiens OX=9606 GN=KRT5 PE=1 SV=3	0	24	FALSE	15	24	7	1	590	62.3	7.74	625	15	0	17.085	230000000	15500000	High	High
High	P17812	CTP synthase 1 OS=Homo sapiens OX=9606 GN=CTPS1 PE=1 SV=2	0	12	FALSE	6	9	6	1	591	66.6	6.46	297	6	0	0.915	11300000	12200000	High	High
High	Q08554	Desmocollin-1 OS=Homo sapiens OX=9606 GN=DSC1 PE=1 SV=2	0.005	2	FALSE	1	1	1	1	894	99.9	5.43	59	1	0	100	1790000		High	Not Found
High	Q8IXI2	Mitochondrial Rho GTPase 1 OS=Homo sapiens OX=9606 GN=RHOT1 PE=1 SV=2	0	1	FALSE	1	2	1	1	618	70.7	6.27	69	1	0	1.074	1470000	1370000	High	High
High	P08779	Keratin, type I cytoskeletal 16 OS=Homo sapiens OX=9606 GN=KRT16 PE=1 SV=4	0	56	FALSE	30	52	15	1	473	51.2	5.05	1431	30	10	84.589	1230000000	22900000	High	Peak Found
High	P35527	Keratin, type I cytoskeletal 9 OS=Homo sapiens OX=9606 GN=KRT9 PE=1 SV=3	0	49	FALSE	23	46	22	1	623	62	5.24	1451	23	0	2.508	538000000	193000000	High	High
High	P41250	Glycine--tRNA ligase OS=Homo sapiens OX=9606 GN=GARS PE=1 SV=3	0	6	FALSE	4	5	4	1	739	83.1	7.03	161	4	0	0.851	13600000	15700000	High	High
High	P55157	Microsomal triglyceride transfer protein large subunit OS=Homo sapiens OX=9606 GN=MTTP PE=1 SV=1	0.005	1	FALSE	1	1	1	1	894	99.3	8.41	58	1	0	1.115	554000	497000	High	Peak Found
High	Q8N1N4	Keratin, type II cytoskeletal 78 OS=Homo sapiens OX=9606 GN=KRT78 PE=1 SV=2	0	9	FALSE	4	4	4	1	520	56.8	6.02	123	4	0	7.087	8370000	913000	High	Peak Found
High	P11940	Polyadenylate-binding protein 1 OS=Homo sapiens OX=9606 GN=PABPC1 PE=1 SV=2	0	4	FALSE	2	4	2	1	636	70.6	9.5	109	2	0	0.865	8290000	8330000	High	High
High	P07437	Tubulin beta chain OS=Homo sapiens OX=9606 GN=TUBB PE=1 SV=2	0	5	FALSE	2	3	2	1	444	49.6	4.89	101	2	0	0.941	3620000	3760000	High	High
High	P35606	Coatomer subunit beta' OS=Homo sapiens OX=9606 GN=COPB2 PE=1 SV=2	0	4	FALSE	4	6	4	1	906	102.4	5.27	169	4	0	1.073	4260000	4050000	High	High
High	Q8IXB1	DnaJ homolog subfamily C member 10 OS=Homo sapiens OX=9606 GN=DNAJC10 PE=1 SV=2	0	1	FALSE	1	2	1	1	793	91	7.18	67	1	0	1.092	1150000	1050000	High	High
High	Q04695	Keratin, type I cytoskeletal 17 OS=Homo sapiens OX=9606 GN=KRT17 PE=1 SV=2	0	36	FALSE	18	31	5	1	432	48.1	5.02	709	18	0	17.179	89600000	117000	High	Peak Found
High	P10809	60 kDa heat shock protein, mitochondrial OS=Homo sapiens OX=9606 GN=HSPD1 PE=1 SV=2	0.01	2	FALSE	1	1	1	1	573	61	5.87	54	1	0	0.889	999000	1120000	High	Peak Found
High	P06733	Alpha-enolase OS=Homo sapiens OX=9606 GN=ENO1 PE=1 SV=2	0	6	FALSE	2	3	2	1	434	47.1	7.39	115	2	0	1.105	3410000	2940000	High	High
High	P38646	Stress-70 protein, mitochondrial OS=Homo sapiens OX=9606 GN=HSPA9 PE=1 SV=2	0	19	FALSE	10	19	10	1	679	73.6	6.16	661	10	0	0.783	50900000	64700000	High	High
Medium	Q14240	Eukaryotic initiation factor 4A-II OS=Homo sapiens OX=9606 GN=EIF4A2 PE=1 SV=2	0.014	2	FALSE	1	1	1	1	407	46.4	5.48	51	1	0	1.678	1450000	863000	High	Peak Found
High	O43143	Pre-mRNA-splicing factor ATP-dependent RNA helicase DHX15 OS=Homo sapiens OX=9606 GN=DHX15 PE=1 SV=2	0	11	FALSE	7	10	7	1	795	90.9	7.46	322	7	0	1.125	17900000	15600000	High	High
High	Q9UKN8	General transcription factor 3C polypeptide 4 OS=Homo sapiens OX=9606 GN=GTF3C4 PE=1 SV=2	0.009	1	FALSE	1	1	1	1	822	91.9	6.65	53	1	0	1.259	844000	670000	High	Peak Found
High	P68363	Tubulin alpha-1B chain OS=Homo sapiens OX=9606 GN=TUBA1B PE=1 SV=1	0	10	FALSE	3	4	3	1	451	50.1	5.06	110	3	0	1.066	6790000	5320000	High	High
High	P40939	Trifunctional enzyme subunit alpha, mitochondrial OS=Homo sapiens OX=9606 GN=HADHA PE=1 SV=2	0	8	FALSE	5	8	5	1	763	82.9	9.04	288	5	0	0.875	9560000	10800000	High	High
High	Q8IWT6	Volume-regulated anion channel subunit LRRC8A OS=Homo sapiens OX=9606 GN=LRRC8A PE=1 SV=1	0	12	FALSE	9	13	9	1	810	94.1	7.94	314	9	0	1.231	15900000	13100000	High	High
Medium	Q06830	Peroxiredoxin-1 OS=Homo sapiens OX=9606 GN=PRDX1 PE=1 SV=1	0.014	6	TRUE	1	1	1	1	199	22.1	8.13	52	1	0	2.229	2030000	911000	High	Peak Found
High	Q9BW92	Threonine--tRNA ligase, mitochondrial OS=Homo sapiens OX=9606 GN=TARS2 PE=1 SV=1	0	3	FALSE	2	2	2	1	718	81	7.3	68	2	0	1.086	1500000	1390000	High	Peak Found
High	P55786	Puromycin-sensitive aminopeptidase OS=Homo sapiens OX=9606 GN=NPEPPS PE=1 SV=2	0	6	FALSE	5	7	5	1	919	103.2	5.72	163	5	0	1.041	5620000	5380000	High	High
Medium	P47929	Galectin-7 OS=Homo sapiens OX=9606 GN=LGALS7 PE=1 SV=2	0.021	8	FALSE	1	1	1	1	136	15.1	7.62	48	1	0	16.85	4400000	261000	High	Peak Found
High	P19338	Nucleolin OS=Homo sapiens OX=9606 GN=NCL PE=1 SV=3	0	5	FALSE	3	5	3	1	710	76.6	4.7	173	3	0	0.977	11100000	11400000	High	High
High	Q13620	Cullin-4B OS=Homo sapiens OX=9606 GN=CUL4B PE=1 SV=4	0	21	FALSE	19	29	15	1	913	103.9	7.37	842	19	4	1.135	182000000	157000000	High	High
High	P53618	Coatomer subunit beta OS=Homo sapiens OX=9606 GN=COPB1 PE=1 SV=3	0	2	FALSE	2	2	2	1	953	107.1	6.05	74	2	0	0.905	3050000	3240000	High	Peak Found
High	Q92499	ATP-dependent RNA helicase DDX1 OS=Homo sapiens OX=9606 GN=DDX1 PE=1 SV=2	0	6	FALSE	3	4	3	1	740	82.4	7.23	98	3	0	1.21	3230000	2680000	High	High
High	P13645	Keratin, type I cytoskeletal 10 OS=Homo sapiens OX=9606 GN=KRT10 PE=1 SV=6	0	43	FALSE	30	62	23	1	584	58.8	5.21	1809	30	7	5.927	3040000000	356000000	High	High
High	P33992	DNA replication licensing factor MCM5 OS=Homo sapiens OX=9606 GN=MCM5 PE=1 SV=5	0.005	2	FALSE	1	2	1	1	734	82.2	8.37	61	1	0	1.18	1430000	1210000	High	High
High	P25205	DNA replication licensing factor MCM3 OS=Homo sapiens OX=9606 GN=MCM3 PE=1 SV=3	0	6	FALSE	4	6	4	1	808	90.9	5.77	199	4	0	0.937	9440000	10100000	High	High
High	P21333	Filamin-A OS=Homo sapiens OX=9606 GN=FLNA PE=1 SV=4	0	4	FALSE	8	13	8	1	2647	280.6	6.06	403	8	0	1.039	34000000	33300000	High	High
High	P43246	DNA mismatch repair protein Msh2 OS=Homo sapiens OX=9606 GN=MSH2 PE=1 SV=1	0	3	FALSE	2	2	2	1	934	104.7	5.77	70	2	0	3.664	1570000	239000	High	Peak Found
High	P49915	GMP synthase [glutamine-hydrolyzing] OS=Homo sapiens OX=9606 GN=GMPS PE=1 SV=1	0	8	FALSE	4	5	4	1	693	76.7	6.87	168	4	0	0.812	4990000	6350000	High	High
Medium	Q08J23	tRNA (cytosine(34)-C(5))-methyltransferase OS=Homo sapiens OX=9606 GN=NSUN2 PE=1 SV=2	0.022	1	FALSE	1	1	1	1	767	86.4	6.77	49	1	0	0.965	1160000	1200000	High	Peak Found
Low	O75534	Cold shock domain-containing protein E1 OS=Homo sapiens OX=9606 GN=CSDE1 PE=1 SV=2	0.053	1	FALSE	1	1	1	1	798	88.8	6.25	47	1	0	1.012	607000	600000	High	Peak Found
High	P19971	Thymidine phosphorylase OS=Homo sapiens OX=9606 GN=TYMP PE=1 SV=2	0.005	3	FALSE	1	1	1	1	482	49.9	5.53	61	1	0	100	1010000		High	Not Found
High	Q13200	26S proteasome non-ATPase regulatory subunit 2 OS=Homo sapiens OX=9606 GN=PSMD2 PE=1 SV=3	0	4	FALSE	3	5	3	1	908	100.1	5.2	171	3	0	1.186	9770000	8890000	High	High
High	P02533	Keratin, type I cytoskeletal 14 OS=Homo sapiens OX=9606 GN=KRT14 PE=1 SV=4	0	46	FALSE	25	47	8	1	472	51.5	5.16	1333	25	2	63.341	288000000	4220000	High	Peak Found
High	Q96SW2	Protein cereblon OS=Homo sapiens OX=9606 GN=CRBN PE=1 SV=1	0	19	FALSE	7	14	7	1	442	50.5	5.63	549	7	0	0.73	38400000	52800000	High	High
Medium	P04792	Heat shock protein beta-1 OS=Homo sapiens OX=9606 GN=HSPB1 PE=1 SV=2	0.022	8	FALSE	1	1	1	1	205	22.8	6.4	49	1	0	6.522	3050000	468000	High	Peak Found
High	P35908	Keratin, type II cytoskeletal 2 epidermal OS=Homo sapiens OX=9606 GN=KRT2 PE=1 SV=2	0	46	FALSE	25	45	18	1	639	65.4	8	1446	25	3	3.536	743000000	118000000	High	High
High	P55072	Transitional endoplasmic reticulum ATPase OS=Homo sapiens OX=9606 GN=VCP PE=1 SV=4	0	8	FALSE	6	8	6	1	806	89.3	5.26	194	6	0	1.111	11800000	10200000	High	High
High	P56192	Methionine--tRNA ligase, cytoplasmic OS=Homo sapiens OX=9606 GN=MARS PE=1 SV=2	0	8	FALSE	7	8	7	1	900	101.1	6.16	238	7	0	0.451	14400000	32900000	High	High
High	Q9UJV9	Probable ATP-dependent RNA helicase DDX41 OS=Homo sapiens OX=9606 GN=DDX41 PE=1 SV=2	0	6	FALSE	3	5	3	1	622	69.8	6.84	175	3	0	0.869	6850000	7550000	High	High
High	P11586	C-1-tetrahydrofolate synthase, cytoplasmic OS=Homo sapiens OX=9606 GN=MTHFD1 PE=1 SV=3	0.01	1	FALSE	1	1	1	1	935	101.5	7.3	53	1	0	100	796000		High	Not Found
High	P19823	Inter-alpha-trypsin inhibitor heavy chain H2 OS=Homo sapiens OX=9606 GN=ITIH2 PE=1 SV=2	0	1	FALSE	1	2	1	1	946	106.4	6.86	90	1	0	1.205	1610000	1340000	High	High
High	Q12906	Interleukin enhancer-binding factor 3 OS=Homo sapiens OX=9606 GN=ILF3 PE=1 SV=3	0	4	FALSE	3	4	3	1	894	95.3	8.76	118	3	0	1.113	6810000	5380000	High	High
High	P13010	X-ray repair cross-complementing protein 5 OS=Homo sapiens OX=9606 GN=XRCC5 PE=1 SV=3	0.005	3	FALSE	2	2	2	1	732	82.7	5.81	55	2	0	0.985	3420000	3770000	High	Peak Found
High	P14625	Endoplasmin OS=Homo sapiens OX=9606 GN=HSP90B1 PE=1 SV=1	0	13	FALSE	9	17	7	1	803	92.4	4.84	639	9	0	0.861	22900000	26000000	High	High
High	Q96T76	MMS19 nucleotide excision repair protein homolog OS=Homo sapiens OX=9606 GN=MMS19 PE=1 SV=2	0.005	1	FALSE	1	1	1	1	1030	113.2	6.35	58	1	0	1.094	880000	804000	High	Peak Found
High	P00761	Contaminant (Trypsin)	0	27	TRUE	12	451	11	1	231	24.4	7.18	9572	12	1	0.742	14800000000	17200000000	High	High
High	Q08188	Protein-glutamine gamma-glutamyltransferase E OS=Homo sapiens OX=9606 GN=TGM3 PE=1 SV=4	0	3	FALSE	2	2	2	1	693	76.6	5.86	74	2	0	100	1500000		High	Not Found
High	P02662	Contaminant (Alpha-S1-casein)	0.005	7	TRUE	1	1	1	1	214	24.5	5.02	62	1	0	100	1050000		High	Not Found
High	P07996	Thrombospondin-1 OS=Homo sapiens OX=9606 GN=THBS1 PE=1 SV=2	0	1	FALSE	1	2	1	1	1170	129.3	4.94	71	1	0	0.871	1120000	1290000	High	High
High	P13667	Protein disulfide-isomerase A4 OS=Homo sapiens OX=9606 GN=PDIA4 PE=1 SV=2	0	2	FALSE	1	2	1	1	645	72.9	5.07	98	1	0	0.834	981000	1180000	High	High
High	P02769	Contaminant (Serum albumin)	0	12	TRUE	6	9	6	1	607	69.2	6.18	279	6	0	1.027	19400000	18900000	High	High
High	P07900	Heat shock protein HSP 90-alpha OS=Homo sapiens OX=9606 GN=HSP90AA1 PE=1 SV=5	0	23	FALSE	15	35	4	1	732	84.6	5.02	1105	15	0	1.003	20000000	19300000	High	High
High	P31947	14-3-3 protein sigma OS=Homo sapiens OX=9606 GN=SFN PE=1 SV=1	0	4	FALSE	1	1	1	1	248	27.8	4.74	78	1	0	8.544	1250000	146000	High	Peak Found
High	P28331	NADH-ubiquinone oxidoreductase 75 kDa subunit, mitochondrial OS=Homo sapiens OX=9606 GN=NDUFS1 PE=1 SV=3	0	10	FALSE	5	6	5	1	727	79.4	6.23	165	5	0	1.004	6440000	6330000	High	High
High	P05109	Protein S100-A8 OS=Homo sapiens OX=9606 GN=S100A8 PE=1 SV=1	0	24	FALSE	2	2	2	1	93	10.8	7.03	93	2	0	2.977	3340000	1410000	High	Peak Found
High	P62979	Ubiquitin-40S ribosomal protein S27a OS=Homo sapiens OX=9606 GN=RPS27A PE=1 SV=2	0	10	TRUE	1	3	1	1	156	18	9.64	90	1	0	0.955	10300000	10800000	High	High
High	P04264	Keratin, type II cytoskeletal 1 OS=Homo sapiens OX=9606 GN=KRT1 PE=1 SV=6	0	48	FALSE	35	79	29	1	644	66	8.12	2545	35	6	6.441	3840000000	537000000	High	High
High	P15924	Desmoplakin OS=Homo sapiens OX=9606 GN=DSP PE=1 SV=3	0	4	FALSE	11	11	11	1	2871	331.6	6.81	332	11	0	11.548	30200000	1360000	High	Peak Found
High	P33991	DNA replication licensing factor MCM4 OS=Homo sapiens OX=9606 GN=MCM4 PE=1 SV=5	0	4	FALSE	3	4	3	1	863	96.5	6.74	150	3	0	1.033	5620000	5530000	High	High
High	P51659	Peroxisomal multifunctional enzyme type 2 OS=Homo sapiens OX=9606 GN=HSD17B4 PE=1 SV=3	0	5	FALSE	3	4	3	1	736	79.6	8.84	116	3	0	0.912	3000000	3750000	High	High
High	P08195	4F2 cell-surface antigen heavy chain OS=Homo sapiens OX=9606 GN=SLC3A2 PE=1 SV=3	0	7	FALSE	3	3	3	1	630	68	5.01	148	3	0	1.101	3460000	3280000	High	Peak Found
High	P47897	Glutamine--tRNA ligase OS=Homo sapiens OX=9606 GN=QARS PE=1 SV=1	0	4	FALSE	2	2	2	1	775	87.7	7.15	72	2	0	0.984	1910000	1980000	High	High
High	P11142	Heat shock cognate 71 kDa protein OS=Homo sapiens OX=9606 GN=HSPA8 PE=1 SV=1	0	28	FALSE	16	28	14	1	646	70.9	5.52	893	16	2	0.407	89700000	199000000	High	High
High	Q12931	Heat shock protein 75 kDa, mitochondrial OS=Homo sapiens OX=9606 GN=TRAP1 PE=1 SV=3	0	7	FALSE	4	7	3	1	704	80.1	8.21	261	4	0	0.812	4020000	4700000	High	High
High	O60814	Histone H2B type 1-K OS=Homo sapiens OX=9606 GN=HIST1H2BK PE=1 SV=3	0	12	FALSE	1	2	1	1	126	13.9	10.32	103	1	0	0.995	3750000	3770000	High	High
High	Q14566	DNA replication licensing factor MCM6 OS=Homo sapiens OX=9606 GN=MCM6 PE=1 SV=1	0.005	3	FALSE	2	2	2	1	821	92.8	5.41	62	2	0	0.967	850000	880000	High	Peak Found
High	Q8N1F7	Nuclear pore complex protein Nup93 OS=Homo sapiens OX=9606 GN=NUP93 PE=1 SV=2	0	11	FALSE	9	11	9	1	819	93.4	5.72	268	9	0	1.236	13900000	11400000	High	High
High	P68104	Elongation factor 1-alpha 1 OS=Homo sapiens OX=9606 GN=EEF1A1 PE=1 SV=1	0	13	FALSE	5	9	5	1	462	50.1	9.01	249	5	0	1.893	19200000	8850000	High	High
High	P33993	DNA replication licensing factor MCM7 OS=Homo sapiens OX=9606 GN=MCM7 PE=1 SV=4	0	17	FALSE	8	15	8	1	719	81.3	6.46	550	8	0	1.007	25500000	25000000	High	High
High	P60709	Actin, cytoplasmic 1 OS=Homo sapiens OX=9606 GN=ACTB PE=1 SV=1	0	11	FALSE	2	2	2	1	375	41.7	5.48	72	2	0	4.726	12400000	3200000	High	Peak Found
High	Q13835	Plakophilin-1 OS=Homo sapiens OX=9606 GN=PKP1 PE=1 SV=2	0.005	2	FALSE	1	1	1	1	747	82.8	9.13	57	1	0	100	1280000		High	Not Found
High	P06702	Protein S100-A9 OS=Homo sapiens OX=9606 GN=S100A9 PE=1 SV=1	0	13	FALSE	1	2	1	1	114	13.2	6.13	84	1	0	3.79	4510000	1190000	High	High
Medium	Q9UBF2	Coatomer subunit gamma-2 OS=Homo sapiens OX=9606 GN=COPG2 PE=1 SV=1	0.014	1	FALSE	1	1	1	1	871	97.6	5.81	51	1	0				High	Not Found
High	Q92973	Transportin-1 OS=Homo sapiens OX=9606 GN=TNPO1 PE=1 SV=2	0	4	FALSE	3	4	3	1	898	102.3	4.98	121	3	0	1.212	3700000	2940000	High	High
High	P55060	Exportin-2 OS=Homo sapiens OX=9606 GN=CSE1L PE=1 SV=3	0	3	FALSE	3	4	3	1	971	110.3	5.77	145	3	0	1.026	4470000	4550000	High	High
High	P54886	Delta-1-pyrroline-5-carboxylate synthase OS=Homo sapiens OX=9606 GN=ALDH18A1 PE=1 SV=2	0	15	FALSE	11	17	11	1	795	87.2	7.12	452	11	0	1.406	30500000	23000000	High	High
High	Q8TCS8	Polyribonucleotide nucleotidyltransferase 1, mitochondrial OS=Homo sapiens OX=9606 GN=PNPT1 PE=1 SV=2	0	6	FALSE	4	6	4	1	783	85.9	7.77	172	4	0	1.402	5180000	2180000	High	High
High	Q9Y4W6	AFG3-like protein 2 OS=Homo sapiens OX=9606 GN=AFG3L2 PE=1 SV=2	0	4	FALSE	3	4	3	1	797	88.5	8.66	129	3	0	1.265	5570000	4510000	High	High
High	Q9Y5L0	Transportin-3 OS=Homo sapiens OX=9606 GN=TNPO3 PE=1 SV=3	0.005	1	FALSE	1	1	1	1	923	104.1	5.57	55	1	0	1.136	597000	526000	High	Peak Found
High	P04259	Keratin, type II cytoskeletal 6B OS=Homo sapiens OX=9606 GN=KRT6B PE=1 SV=5	0	35	FALSE	20	32	2	1	564	60	8	823	20	0	100	50700000		High	Not Found
High	P02538	Keratin, type II cytoskeletal 6A OS=Homo sapiens OX=9606 GN=KRT6A PE=1 SV=3	0	40	FALSE	22	35	5	1	564	60	8	948	22	11	100	991000000	9290000	High	Peak Found
High	Q02413	Desmoglein-1 OS=Homo sapiens OX=9606 GN=DSG1 PE=1 SV=2	0	5	FALSE	3	3	3	1	1049	113.7	5.03	114	3	0	10.41	4510000	325000	High	Peak Found
High	Q14697	Neutral alpha-glucosidase AB OS=Homo sapiens OX=9606 GN=GANAB PE=1 SV=3	0	4	FALSE	3	4	3	1	944	106.8	6.14	145	3	0	1.097	6650000	5560000	High	High
High	O95573	Long-chain-fatty-acid--CoA ligase 3 OS=Homo sapiens OX=9606 GN=ACSL3 PE=1 SV=3	0	3	FALSE	2	3	2	1	720	80.4	8.38	114	2	0	0.801	4890000	6020000	High	High
High	Q6KB66	Keratin, type II cytoskeletal 80 OS=Homo sapiens OX=9606 GN=KRT80 PE=1 SV=2	0	5	FALSE	2	2	2	1	452	50.5	5.67	84	2	0	6.538	2320000	172000	High	Peak Found
High	P08238	Heat shock protein HSP 90-beta OS=Homo sapiens OX=9606 GN=HSP90AB1 PE=1 SV=4	0	34	FALSE	21	52	8	1	724	83.2	5.03	1709	21	14	0.979	359000000	373000000	High	High
High	Q53RT3	Retroviral-like aspartic protease 1 OS=Homo sapiens OX=9606 GN=ASPRV1 PE=1 SV=1	0	4	FALSE	1	1	1	1	343	37	5.44	78	1	0	100	2530000		High	Not Found
High	P05023	Sodium/potassium-transporting ATPase subunit alpha-1 OS=Homo sapiens OX=9606 GN=ATP1A1 PE=1 SV=1	0	1	FALSE	1	2	1	1	1023	112.8	5.49	72	1	0	1.157	2210000	1910000	High	High
High	Q5D862	Filaggrin-2 OS=Homo sapiens OX=9606 GN=FLG2 PE=1 SV=1	0	0	FALSE	1	1	1	1	2391	247.9	8.31	66	1	0	1.853	806000	435000	High	Peak Found
High	P23921	Ribonucleoside-diphosphate reductase large subunit OS=Homo sapiens OX=9606 GN=RRM1 PE=1 SV=1	0	3	FALSE	2	2	2	1	792	90	7.15	84	2	0	1.08	2330000	2140000	High	High
High	Q16891	MICOS complex subunit MIC60 OS=Homo sapiens OX=9606 GN=IMMT PE=1 SV=1	0	10	FALSE	7	9	7	1	758	83.6	6.48	284	7	0	1.087	31900000	28900000	High	High

## Sheet: sample 3 vs sample 4
Protein FDR Confidence: Mascot	Accession	Description	Exp. q-value: Mascot	Coverage [%]	Contaminant	# Peptides	# PSMs	# Unique Peptides	# Protein Groups	# AAs	MW [kDa]	calc. pI	Score Mascot: Mascot	# Peptides (by Search Engine): Mascot	# Razor Peptides	Abundance Ratio: (Control) / (Target)	Abundance: F1: Sample, Control	Abundance: F2: Sample, Target	Found in Control (Band 5)	Found in Target (Band 6)
High	P02534	Contaminant (Keratin, type I microfibrillar 48 kDa, component 8C-1)	0	6	TRUE	3	4	2	1	412	46.6	4.81	107	3	0	0.01		3.90912e+06	Not Found	High
Low	P02441	Contaminant (Keratin, high-sulfur matrix protein, IIIA3)	0.182	5	TRUE	1	1	1	1	131	14.2	8.12	47	1	0	0.01		1.95533e+06	Not Found	High
High	P56545	C-terminal-binding protein 2 OS=Homo sapiens OX=9606 GN=CTBP2 PE=1 SV=1	0	4	FALSE	2	2	1	1	445	48.9	6.95	96	2	1	0.259	3.85825e+06	14633815	Peak Found	High
Low	P10809	60 kDa heat shock protein, mitochondrial OS=Homo sapiens OX=9606 GN=HSPD1 PE=1 SV=2	0.191	2	FALSE	1	1	1	1	573	61	5.87	52	1	0	1.113	1.53104e+06	1.37563e+06	Peak Found	High
Low	Q5JWF2	Guanine nucleotide-binding protein G(s) subunit alpha isoforms XLas OS=Homo sapiens OX=9606 GN=GNAS PE=1 SV=2	0.179	1	FALSE	1	1	1	1	1037	111	5.03	50	1	0	0.833	1.08831e+06	1.30669e+06	Peak Found	High
Low	P22626	Heterogeneous nuclear ribonucleoproteins A2/B1 OS=Homo sapiens OX=9606 GN=HNRNPA2B1 PE=1 SV=2	0.19	3	FALSE	1	1	1	1	353	37.4	8.95	51	1	0	0.993	623203	627783	Peak Found	High
Low	Q96GR2	Long-chain-fatty-acid--CoA ligase ACSBG1 OS=Homo sapiens OX=9606 GN=ACSBG1 PE=2 SV=2	0.179	1	FALSE	1	1	1	1	724	81.2	6.02	48	1	0	0.839	1411786	1.68249e+06	Peak Found	High
Low	P23258	Tubulin gamma-1 chain OS=Homo sapiens OX=9606 GN=TUBG1 PE=1 SV=2	0.178	3	FALSE	1	1	1	1	451	51.1	6.14	50	1	0	0.624	452723	725906	Peak Found	High
High	P31153	S-adenosylmethionine synthase isoform type-2 OS=Homo sapiens OX=9606 GN=MAT2A PE=1 SV=1	0	4	FALSE	1	1	1	1	395	43.6	6.48	74	1	0	0.99	1.12005e+06	1.13112e+06	Peak Found	High
Medium	P02539	Contaminant (Keratin, type II microfibrillar)	0.017	8	TRUE	2	2	2	1	109	12.7	4.59	63	2	0	0.079	285262	4.42796e+06	Peak Found	High
Medium	P00558	Phosphoglycerate kinase 1 OS=Homo sapiens OX=9606 GN=PGK1 PE=1 SV=3	0.017	4	FALSE	1	1	1	1	417	44.6	8.1	64	1	0	0.957	1.38055e+06	1.44224e+06	Peak Found	High
Medium	O95433	Activator of 90 kDa heat shock protein ATPase homolog 1 OS=Homo sapiens OX=9606 GN=AHSA1 PE=1 SV=1	0.019	5	FALSE	2	2	2	1	338	38.3	5.53	71	2	0	0.822	4.9422e+06	6.03343e+06	Peak Found	High
Medium	P61978	Heterogeneous nuclear ribonucleoprotein K OS=Homo sapiens OX=9606 GN=HNRNPK PE=1 SV=1	0.02	3	FALSE	1	1	1	1	463	50.9	5.54	74	1	0	0.792	736732	929907	Peak Found	High
Low	Q13148	TAR DNA-binding protein 43 OS=Homo sapiens OX=9606 GN=TARDBP PE=1 SV=1	0.194	2	FALSE	1	1	1	1	414	44.7	6.19	52	1	0	0.906	4.6096e+06	5090427	Peak Found	High
Low	P62805	Histone H4 OS=Homo sapiens OX=9606 GN=HIST1H4A PE=1 SV=2	0.192	10	FALSE	1	1	1	1	103	11.4	11.36	52	1	0	1.058	1.48378e+06	1.40258e+06	Peak Found	High
High	P04406	Glyceraldehyde-3-phosphate dehydrogenase OS=Homo sapiens OX=9606 GN=GAPDH PE=1 SV=3	0	4	FALSE	1	1	1	1	335	36	8.46	92	1	0	0.993	1.69027e+06	1702160	Peak Found	High
Low	P61604	10 kDa heat shock protein, mitochondrial OS=Homo sapiens OX=9606 GN=HSPE1 PE=1 SV=2	0.076	12	FALSE	1	1	1	1	102	10.9	8.92	59	1	0	0.892	378943	424756	Peak Found	High
Low	P39748	Flap endonuclease 1 OS=Homo sapiens OX=9606 GN=FEN1 PE=1 SV=1	0.208	3	FALSE	1	1	1	1	380	42.6	8.62	55	1	0	0.844	1.23718e+06	1466471	Peak Found	High
Medium	Q8NBS9	Thioredoxin domain-containing protein 5 OS=Homo sapiens OX=9606 GN=TXNDC5 PE=1 SV=2	0.017	2	FALSE	1	1	1	1	432	47.6	5.97	64	1	0	0.827	1.54973e+06	1.87281e+06	Peak Found	High
Low	O95864	Acyl-CoA 6-desaturase OS=Homo sapiens OX=9606 GN=FADS2 PE=1 SV=1	0.077	2	FALSE	1	1	1	1	444	52.2	8.82	61	1	0	0.725	872392	1.20358e+06	Peak Found	High
Low	Q9UHD8	Septin-9 OS=Homo sapiens OX=9606 GN=SEPT9 PE=1 SV=2	0.181	2	FALSE	1	1	1	1	586	65.4	8.97	41	1	0	0.963	2.43277e+06	2.52668e+06	Peak Found	High
Medium	P35998	26S proteasome regulatory subunit 7 OS=Homo sapiens OX=9606 GN=PSMC2 PE=1 SV=3	0.018	3	FALSE	1	1	1	1	433	48.6	5.95	66	1	0	0.86	2.04444e+06	2.37747e+06	Peak Found	High
Low	Q13561	Dynactin subunit 2 OS=Homo sapiens OX=9606 GN=DCTN2 PE=1 SV=4	0.201	2	FALSE	1	1	1	1	401	44.2	5.21	53	1	0	0.896	1.34011e+06	1.49631e+06	Peak Found	High
Low	P16989	Y-box-binding protein 3 OS=Homo sapiens OX=9606 GN=YBX3 PE=1 SV=4	0.074	5	FALSE	1	1	1	1	372	40.1	9.77	58	1	0	1.133	1.04469e+06	922008	Peak Found	High
High	P04181	Ornithine aminotransferase, mitochondrial OS=Homo sapiens OX=9606 GN=OAT PE=1 SV=1	0	9	FALSE	4	5	4	1	439	48.5	7.03	128	4	0	0.817	5.91086e+06	6.75166e+06	High	High
High	O94905	Erlin-2 OS=Homo sapiens OX=9606 GN=ERLIN2 PE=1 SV=1	0	7	FALSE	3	4	3	1	339	37.8	5.62	134	3	0	1.086	9.22205e+06	8.32463e+06	High	High
Low	O96019	Actin-like protein 6A OS=Homo sapiens OX=9606 GN=ACTL6A PE=1 SV=1	0.205	2	FALSE	1	1	1	1	429	47.4	5.6	55	1	0	0.872	2037579	2.33551e+06	High	Peak Found
High	P11310	Medium-chain specific acyl-CoA dehydrogenase, mitochondrial OS=Homo sapiens OX=9606 GN=ACADM PE=1 SV=1	0	6	FALSE	2	3	2	1	421	46.6	8.37	110	2	0	0.932	6215573	6.51571e+06	High	High
High	P62195	26S proteasome regulatory subunit 8 OS=Homo sapiens OX=9606 GN=PSMC5 PE=1 SV=1	0	7	FALSE	2	2	2	1	406	45.6	7.55	85	2	0	0.86	2.82001e+06	3.06407e+06	High	Peak Found
High	P31689	DnaJ homolog subfamily A member 1 OS=Homo sapiens OX=9606 GN=DNAJA1 PE=1 SV=2	0	5	FALSE	2	3	1	1	397	44.8	7.08	132	2	0	0.877	3.62041e+06	4.12957e+06	High	High
High	Q15019	Septin-2 OS=Homo sapiens OX=9606 GN=SEPT2 PE=1 SV=1	0	4	FALSE	1	1	1	1	361	41.5	6.6	89	1	0	1.046	1.31173e+06	1.25439e+06	High	Peak Found
Low	Q9HCU5	Prolactin regulatory element-binding protein OS=Homo sapiens OX=9606 GN=PREB PE=1 SV=2	0.202	4	FALSE	1	1	1	1	417	45.4	7.88	54	1	0	1.007	539939	536083	High	Peak Found
High	P13647	Keratin, type II cytoskeletal 5 OS=Homo sapiens OX=9606 GN=KRT5 PE=1 SV=3	0	19	FALSE	13	16	9	1	590	62.3	7.74	507	13	1	3.128	7.00035e+07	1.33009e+07	High	High
High	Q8NEZ5	F-box only protein 22 OS=Homo sapiens OX=9606 GN=FBXO22 PE=1 SV=1	0	26	FALSE	8	13	8	1	403	44.5	7.03	438	8	0	0.796	4.79589e+07	5.56365e+07	High	High
Medium	P52597	Heterogeneous nuclear ribonucleoprotein F OS=Homo sapiens OX=9606 GN=HNRNPF PE=1 SV=3	0.018	4	FALSE	1	1	1	1	415	45.6	5.58	67	1	0	0.885	2.21142e+06	2.49984e+06	High	Peak Found
High	O75439	Mitochondrial-processing peptidase subunit beta OS=Homo sapiens OX=9606 GN=PMPCB PE=1 SV=2	0	7	FALSE	3	4	3	1	489	54.3	6.83	133	3	0	0.896	5.43961e+06	5.72414e+06	High	High
High	P35527	Keratin, type I cytoskeletal 9 OS=Homo sapiens OX=9606 GN=KRT9 PE=1 SV=3	0	47	FALSE	19	25	19	1	623	62	5.24	905	19	0	5.162	3.61086e+08	59923446	High	High
High	P12277	Creatine kinase B-type OS=Homo sapiens OX=9606 GN=CKB PE=1 SV=1	0	4	FALSE	1	2	1	1	381	42.6	5.59	138	1	0	0.991	1293647	1.30552e+06	High	High
High	Q9BT78	COP9 signalosome complex subunit 4 OS=Homo sapiens OX=9606 GN=COPS4 PE=1 SV=1	0	41	FALSE	13	22	13	1	406	46.2	5.83	752	13	0	1.308	1.31702e+08	9.26829e+07	High	High
High	Q6NUK1	Calcium-binding mitochondrial carrier protein SCaMC-1 OS=Homo sapiens OX=9606 GN=SLC25A24 PE=1 SV=2	0	5	FALSE	2	4	2	1	477	53.3	6.33	173	2	0	0.907	1.1375e+07	1.31319e+07	High	High
High	P08779	Keratin, type I cytoskeletal 16 OS=Homo sapiens OX=9606 GN=KRT16 PE=1 SV=4	0	13	FALSE	6	10	1	1	473	51.2	5.05	299	6	0	5.285	2.16661e+06	409994	High	Peak Found
High	P06576	ATP synthase subunit beta, mitochondrial OS=Homo sapiens OX=9606 GN=ATP5F1B PE=1 SV=3	0	22	FALSE	8	11	8	1	529	56.5	5.4	429	8	0	2.453	48058140	19682720	High	High
High	P48735	Isocitrate dehydrogenase [NADP], mitochondrial OS=Homo sapiens OX=9606 GN=IDH2 PE=1 SV=2	0	9	FALSE	3	4	3	1	452	50.9	8.69	136	3	0	0.831	6.07707e+06	7.64682e+06	High	High
Low	Q06830	Peroxiredoxin-1 OS=Homo sapiens OX=9606 GN=PRDX1 PE=1 SV=1	0.194	6	TRUE	1	1	1	1	199	22.1	8.13	52	1	0	4.394	2.63956e+06	600745	High	Peak Found
Low	Q53H12	Acylglycerol kinase, mitochondrial OS=Homo sapiens OX=9606 GN=AGK PE=1 SV=2	0.075	3	FALSE	1	1	1	1	422	47.1	8.09	59	1	0	0.998	3.69581e+06	3.70251e+06	High	Peak Found
High	P07437	Tubulin beta chain OS=Homo sapiens OX=9606 GN=TUBB PE=1 SV=2	0	21	FALSE	8	10	8	1	444	49.6	4.89	276	8	0	1.443	4.86378e+07	3.41869e+07	High	High
High	P37268	Squalene synthase OS=Homo sapiens OX=9606 GN=FDFT1 PE=1 SV=1	0	21	FALSE	7	14	7	1	417	48.1	6.54	520	7	0	1.023	3.52881e+07	3.46506e+07	High	High
Low	P35613	Basigin OS=Homo sapiens OX=9606 GN=BSG PE=1 SV=2	0.202	5	FALSE	1	1	1	1	385	42.2	5.66	53	1	0	1.091	1.13871e+06	1.04403e+06	High	Peak Found
High	Q15084	Protein disulfide-isomerase A6 OS=Homo sapiens OX=9606 GN=PDIA6 PE=1 SV=1	0	13	FALSE	4	8	4	1	440	48.1	5.08	343	4	0	0.866	1.15499e+07	1.3383e+07	High	High
High	Q15645	Pachytene checkpoint protein 2 homolog OS=Homo sapiens OX=9606 GN=TRIP13 PE=1 SV=2	0	5	FALSE	2	3	2	1	432	48.5	6.09	108	2	0	0.914	2.16945e+06	2365379	High	High
High	A0A0A0MS15	Immunoglobulin heavy variable 3-49 OS=Homo sapiens OX=9606 GN=IGHV3-49 PE=3 SV=1	0	13	FALSE	1	4	1	1	119	13	8.62	177	1	0	2.556	1.64084e+07	6.42047e+06	High	High
High	Q9UBM7	7-dehydrocholesterol reductase OS=Homo sapiens OX=9606 GN=DHCR7 PE=1 SV=1	0	3	FALSE	1	2	1	1	475	54.5	8.7	78	1	0	1.31	794529	606713	High	High
High	P50454	Serpin H1 OS=Homo sapiens OX=9606 GN=SERPINH1 PE=1 SV=2	0	30	FALSE	10	15	10	1	418	46.4	8.69	514	10	0	0.975	7.3115e+07	7.38051e+07	High	High
High	P06733	Alpha-enolase OS=Homo sapiens OX=9606 GN=ENO1 PE=1 SV=2	0	24	FALSE	7	12	6	1	434	47.1	7.39	395	7	1	0.928	1.70477e+07	1.67363e+07	High	High
High	Q9P2R7	Succinate--CoA ligase [ADP-forming] subunit beta, mitochondrial OS=Homo sapiens OX=9606 GN=SUCLA2 PE=1 SV=3	0	5	FALSE	2	2	2	1	463	50.3	7.42	113	2	0	0.947	4.30835e+06	4.5599e+06	High	High
High	P36955	Pigment epithelium-derived factor OS=Homo sapiens OX=9606 GN=SERPINF1 PE=1 SV=4	0	6	FALSE	2	3	2	1	418	46.3	6.38	142	2	0	0.9	3.06691e+06	3.36078e+06	High	High
High	P68032	Actin, alpha cardiac muscle 1 OS=Homo sapiens OX=9606 GN=ACTC1 PE=1 SV=1	0	22	FALSE	7	12	1	1	377	42	5.39	416	7	0	0.838	48634892	54083186	High	High
Medium	Q13363	C-terminal-binding protein 1 OS=Homo sapiens OX=9606 GN=CTBP1 PE=1 SV=2	0.017	5	FALSE	2	2	1	1	440	47.5	6.77	65	2	0	0.49	687604	1.402e+06	High	Peak Found
Low	P81605	Dermcidin OS=Homo sapiens OX=9606 GN=DCD PE=1 SV=2	0.206	10	FALSE	1	1	1	1	110	11.3	6.54	55	1	0	2.262	7.54198e+06	3.33393e+06	High	Peak Found
High	P31930	Cytochrome b-c1 complex subunit 1, mitochondrial OS=Homo sapiens OX=9606 GN=UQCRC1 PE=1 SV=3	0	6	FALSE	2	2	2	1	480	52.6	6.37	84	2	0	1.09	6.41264e+06	6.67764e+06	High	Peak Found
High	P23526	Adenosylhomocysteinase OS=Homo sapiens OX=9606 GN=AHCY PE=1 SV=4	0	13	FALSE	5	5	5	1	432	47.7	6.34	178	5	0	0.941	1.13881e+07	1.1985e+07	High	High
Medium	Q9BS26	Endoplasmic reticulum resident protein 44 OS=Homo sapiens OX=9606 GN=ERP44 PE=1 SV=1	0.02	6	FALSE	2	2	2	1	406	46.9	5.26	73	2	0	0.793	4790570	5.72934e+06	High	High
High	P68363	Tubulin alpha-1B chain OS=Homo sapiens OX=9606 GN=TUBA1B PE=1 SV=1	0	5	FALSE	2	3	2	1	451	50.1	5.06	97	2	0	1.188	9.5777e+06	9.34132e+06	High	High
High	P55084	Trifunctional enzyme subunit beta, mitochondrial OS=Homo sapiens OX=9606 GN=HADHB PE=1 SV=3	0	5	FALSE	3	5	3	1	474	51.3	9.41	137	3	0	0.965	9.17024e+06	9.96423e+06	High	High
High	O00303	Eukaryotic translation initiation factor 3 subunit F OS=Homo sapiens OX=9606 GN=EIF3F PE=1 SV=1	0	6	FALSE	2	3	2	1	357	37.5	5.45	88	2	0	1.001	1.69191e+06	1.77777e+06	High	High
High	P26641	Elongation factor 1-gamma OS=Homo sapiens OX=9606 GN=EEF1G PE=1 SV=3	0	14	FALSE	6	8	6	1	437	50.1	6.67	237	6	0	0.97	38748495	4.01382e+07	High	High
High	P60709	Actin, cytoplasmic 1 OS=Homo sapiens OX=9606 GN=ACTB PE=1 SV=1	0	38	FALSE	11	25	5	1	375	41.7	5.48	897	11	7	0.752	629967018	794565779	High	High
High	P48681	Nestin OS=Homo sapiens OX=9606 GN=NES PE=1 SV=2	0	1	FALSE	1	2	1	1	1621	177.3	4.36	86	1	0	0.692	645617	933062	High	High
High	P00761	Contaminant (Trypsin)	0	27	TRUE	11	276	11	1	231	24.4	7.18	6142	11	0	0.904	12183858770	13334857462	High	High
High	P13645	Keratin, type I cytoskeletal 10 OS=Homo sapiens OX=9606 GN=KRT10 PE=1 SV=6	0	35	FALSE	22	32	19	1	584	58.8	5.21	1043	22	3	2.066	4.10081e+08	1.49671e+08	High	High
High	P19474	E3 ubiquitin-protein ligase TRIM21 OS=Homo sapiens OX=9606 GN=TRIM21 PE=1 SV=1	0	4	FALSE	2	2	2	1	475	54.1	6.38	80	2	0	0.901	5968091	6.6155e+06	High	High
High	P26022	Pentraxin-related protein PTX3 OS=Homo sapiens OX=9606 GN=PTX3 PE=1 SV=3	0	6	FALSE	2	3	2	1	381	41.9	5.01	137	2	0	0.748	1.3829e+06	1.83376e+06	High	High
High	O75874	Isocitrate dehydrogenase [NADP] cytoplasmic OS=Homo sapiens OX=9606 GN=IDH1 PE=1 SV=2	0	9	FALSE	3	4	3	1	414	46.6	7.01	116	3	0	0.769	6.84286e+06	8.17783e+06	High	High
High	O75390	Citrate synthase, mitochondrial OS=Homo sapiens OX=9606 GN=CS PE=1 SV=2	0	5	FALSE	2	3	2	1	466	51.7	8.32	145	2	0	0.891	3.1937e+06	3.5466e+06	High	High
Medium	P36957	Dihydrolipoyllysine-residue succinyltransferase component of 2-oxoglutarate dehydrogenase complex, mitochondrial OS=Homo sapiens OX=9606 GN=DLST PE=1 SV=4	0.019	3	FALSE	1	1	1	1	453	48.7	8.95	69	1	0	2.486	804903	323732	High	Peak Found
Low	Q92947	Glutaryl-CoA dehydrogenase, mitochondrial OS=Homo sapiens OX=9606 GN=GCDH PE=1 SV=1	0.207	2	FALSE	1	1	1	1	438	48.1	8.06	55	1	0	0.99	1.22319e+06	1.2352e+06	High	Peak Found
High	P08559	Pyruvate dehydrogenase E1 component subunit alpha, somatic form, mitochondrial OS=Homo sapiens OX=9606 GN=PDHA1 PE=1 SV=3	0	11	FALSE	3	4	3	1	390	43.3	8.06	162	3	0	0.987	5.49036e+06	5.54378e+06	High	High
High	P02533	Keratin, type I cytoskeletal 14 OS=Homo sapiens OX=9606 GN=KRT14 PE=1 SV=4	0	22	FALSE	8	12	3	1	472	51.5	5.16	355	8	2	1.936	2.13466e+07	6.98093e+06	High	High
High	P39656	Dolichyl-diphosphooligosaccharide--protein glycosyltransferase 48 kDa subunit OS=Homo sapiens OX=9606 GN=DDOST PE=1 SV=4	0	6	FALSE	2	3	2	1	456	50.8	6.55	129	2	0	1.211	5.01225e+06	4.3053e+06	High	High
High	Q96SW2	Protein cereblon OS=Homo sapiens OX=9606 GN=CRBN PE=1 SV=1	0	14	FALSE	5	7	5	1	442	50.5	5.63	267	5	0	0.981	3.08457e+07	3.00382e+07	High	High
High	P35908	Keratin, type II cytoskeletal 2 epidermal OS=Homo sapiens OX=9606 GN=KRT2 PE=1 SV=2	0	30	FALSE	15	23	10	1	639	65.4	8	760	15	2	2.55	7.27129e+07	3.22471e+07	High	High
Low	P07900	Heat shock protein HSP 90-alpha OS=Homo sapiens OX=9606 GN=HSP90AA1 PE=1 SV=5	0.188	2	FALSE	1	1	1	1	732	84.6	5.02	51	1	0	1.031	1.37315e+06	1.3315e+06	High	Peak Found
High	P08670	Vimentin OS=Homo sapiens OX=9606 GN=VIM PE=1 SV=4	0	28	FALSE	11	13	11	1	466	53.6	5.12	415	11	0	0.873	3.85491e+07	4.35693e+07	High	High
High	P18031	Tyrosine-protein phosphatase non-receptor type 1 OS=Homo sapiens OX=9606 GN=PTPN1 PE=1 SV=1	0	8	FALSE	3	3	3	1	435	49.9	6.27	95	3	0	0.974	3.3707e+06	3.50486e+06	High	High
Medium	P08865	40S ribosomal protein SA OS=Homo sapiens OX=9606 GN=RPSA PE=1 SV=4	0.018	4	FALSE	1	1	1	1	295	32.8	4.87	66	1	0	1.505	1.19098e+06	791179	High	Peak Found
High	P17980	26S proteasome regulatory subunit 6A OS=Homo sapiens OX=9606 GN=PSMC3 PE=1 SV=3	0	2	FALSE	1	4	1	1	439	49.2	5.24	131	1	0	0.988	2.1301e+06	2.12967e+06	High	High
High	Q9Y230	RuvB-like 2 OS=Homo sapiens OX=9606 GN=RUVBL2 PE=1 SV=3	0	25	FALSE	9	10	9	1	463	51.1	5.64	302	9	0	1.003	2.50583e+07	2.59392e+07	High	High
High	P61201	COP9 signalosome complex subunit 2 OS=Homo sapiens OX=9606 GN=COPS2 PE=1 SV=1	0	13	FALSE	5	11	5	1	443	51.6	5.53	412	5	0	0.851	3.70166e+07	4.22798e+07	High	High
High	Q9BQA1	Methylosome protein 50 OS=Homo sapiens OX=9606 GN=WDR77 PE=1 SV=1	0	18	FALSE	5	9	5	1	342	36.7	5.17	300	5	0	0.794	2.96673e+07	3.68441e+07	High	High
Low	P15531	Nucleoside diphosphate kinase A OS=Homo sapiens OX=9606 GN=NME1 PE=1 SV=1	0.196	6	FALSE	1	1	1	1	152	17.1	6.19	52	1	0	0.966	406624	420892	High	Peak Found
Low	P31944	Caspase-14 OS=Homo sapiens OX=9606 GN=CASP14 PE=1 SV=2	0.178	4	FALSE	1	1	1	1	242	27.7	5.58	50	1	0	100	1.23711e+06		High	Not Found
Low	P05109	Protein S100-A8 OS=Homo sapiens OX=9606 GN=S100A8 PE=1 SV=1	0.143	12	FALSE	1	1	1	1	93	10.8	7.03	57	1	0	2.477	1.13784e+06	459329	High	Peak Found
High	P14923	Junction plakoglobin OS=Homo sapiens OX=9606 GN=JUP PE=1 SV=3	0	9	FALSE	5	5	5	1	745	81.7	6.14	232	5	0	11.016	9.92887e+06	724887	High	Peak Found
High	P04264	Keratin, type II cytoskeletal 1 OS=Homo sapiens OX=9606 GN=KRT1 PE=1 SV=6	0	35	FALSE	27	40	23	1	644	66	8.12	1232	27	4	4.77	1011052498	2.13369e+08	High	High
High	P02538	Keratin, type II cytoskeletal 6A OS=Homo sapiens OX=9606 GN=KRT6A PE=1 SV=3	0	14	FALSE	7	9	3	1	564	60	8	259	7	0	16.497	1.19275e+07	640455	High	Peak Found
High	P22695	Cytochrome b-c1 complex subunit 2, mitochondrial OS=Homo sapiens OX=9606 GN=UQCRC2 PE=1 SV=3	0	8	FALSE	3	7	3	1	453	48.4	8.63	249	3	0	0.795	1.20568e+07	1.51007e+07	High	High
High	Q12905	Interleukin enhancer-binding factor 2 OS=Homo sapiens OX=9606 GN=ILF2 PE=1 SV=2	0	8	FALSE	2	2	2	1	390	43	5.26	77	2	0	0.856	7.9087e+06	8.74447e+06	High	High
High	Q99873	Protein arginine N-methyltransferase 1 OS=Homo sapiens OX=9606 GN=PRMT1 PE=1 SV=3	0	15	FALSE	4	5	4	1	371	42.4	5.35	184	4	0	0.828	7.09359e+06	7.78262e+06	High	High
High	O75306	NADH dehydrogenase [ubiquinone] iron-sulfur protein 2, mitochondrial OS=Homo sapiens OX=9606 GN=NDUFS2 PE=1 SV=2	0	4	FALSE	2	2	2	1	463	52.5	7.55	80	2	0	0.764	5.07631e+06	6.54986e+06	High	High
High	P68104	Elongation factor 1-alpha 1 OS=Homo sapiens OX=9606 GN=EEF1A1 PE=1 SV=1	0	21	FALSE	7	28	7	1	462	50.1	9.01	842	7	0	0.899	7.38033e+08	8.05e+08	High	High
High	O60814	Histone H2B type 1-K OS=Homo sapiens OX=9606 GN=HIST1H2BK PE=1 SV=3	0	12	FALSE	1	2	1	1	126	13.9	10.32	137	1	0	0.856	3325137	3883207	High	High
High	Q9UNS2	COP9 signalosome complex subunit 3 OS=Homo sapiens OX=9606 GN=COPS3 PE=1 SV=3	0	12	FALSE	3	5	3	1	423	47.8	6.65	214	3	0	1.203	1.45017e+07	12112267	High	High
High	O00231	26S proteasome non-ATPase regulatory subunit 11 OS=Homo sapiens OX=9606 GN=PSMD11 PE=1 SV=3	0	9	FALSE	3	4	3	1	422	47.4	6.48	163	3	0	0.853	4.6385e+06	5.37579e+06	High	High
High	P09543	2',3'-cyclic-nucleotide 3'-phosphodiesterase OS=Homo sapiens OX=9606 GN=CNP PE=1 SV=2	0	10	FALSE	5	8	5	1	421	47.5	9.07	267	5	0	1.064	1.81238e+07	1.94155e+07	High	High
High	P30533	Alpha-2-macroglobulin receptor-associated protein OS=Homo sapiens OX=9606 GN=LRPAP1 PE=1 SV=1	0	11	FALSE	3	4	3	1	357	41.4	8.78	121	3	0	0.933	4.84826e+06	5.50237e+06	High	High
High	P31943	Heterogeneous nuclear ribonucleoprotein H OS=Homo sapiens OX=9606 GN=HNRNPH1 PE=1 SV=4	0	12	FALSE	3	4	3	1	449	49.2	6.3	161	3	0	1.24	5.12793e+06	4.12566e+06	High	High
High	P09104	Gamma-enolase OS=Homo sapiens OX=9606 GN=ENO2 PE=1 SV=3	0	7	FALSE	2	6	1	1	434	47.2	5.03	221	2	0	100	2.01779e+06		High	High
Low	P51659	Peroxisomal multifunctional enzyme type 2 OS=Homo sapiens OX=9606 GN=HSD17B4 PE=1 SV=3	0.075	2	FALSE	1	1	1	1	736	79.6	8.84	59	1	0	0.921	1.28825e+06	1398000	High	Peak Found
High	Q14257	Reticulocalbin-2 OS=Homo sapiens OX=9606 GN=RCN2 PE=1 SV=1	0	21	FALSE	5	8	5	1	317	36.9	4.4	409	5	0	0.792	18184898	28862841	High	High
High	P22234	Multifunctional protein ADE2 OS=Homo sapiens OX=9606 GN=PAICS PE=1 SV=3	0	16	FALSE	5	8	5	1	425	47	7.23	258	5	0	1.186	13117034	1.08252e+07	High	High
High	P15924	Desmoplakin OS=Homo sapiens OX=9606 GN=DSP PE=1 SV=3	0	1	FALSE	4	4	4	1	2871	331.6	6.81	159	4	0	7.376	9.21892e+06	637862	High	Peak Found
High	P60842	Eukaryotic initiation factor 4A-I OS=Homo sapiens OX=9606 GN=EIF4A1 PE=1 SV=1	0	18	FALSE	6	6	6	1	406	46.1	5.48	217	6	0	1.012	2.96679e+07	2.97907e+07	High	Peak Found
High	P07477	Trypsin-1 OS=Homo sapiens OX=9606 GN=PRSS1 PE=1 SV=1	0	8	FALSE	1	2	1	1	247	26.5	6.51	86	1	0	0.794	155335104	195757376	High	High
High	P60228	Eukaryotic translation initiation factor 3 subunit E OS=Homo sapiens OX=9606 GN=EIF3E PE=1 SV=1	0	5	FALSE	2	2	2	1	445	52.2	6.04	94	2	0	0.867	2.65444e+06	3.0479e+06	High	Peak Found
Low	Q02413	Desmoglein-1 OS=Homo sapiens OX=9606 GN=DSG1 PE=1 SV=2	0.076	2	FALSE	1	1	1	1	1049	113.7	5.03	60	1	0	11.636	1836446	157819	High	Peak Found
Low	P62333	26S proteasome regulatory subunit 10B OS=Homo sapiens OX=9606 GN=PSMC6 PE=1 SV=1	0.203	3	FALSE	1	1	1	1	389	44.1	7.49	54	1	0	1.233	823292	667476	High	Peak Found
High	O14929	Histone acetyltransferase type B catalytic subunit OS=Homo sapiens OX=9606 GN=HAT1 PE=1 SV=1	0	5	FALSE	2	2	1	1	419	49.5	5.69	76	2	1	1.007	3.65581e+06	3.9052e+06	High	Peak Found
High	Q6KB66	Keratin, type II cytoskeletal 80 OS=Homo sapiens OX=9606 GN=KRT80 PE=1 SV=2	0	5	FALSE	2	3	1	1	452	50.5	5.67	105	2	0	100	919185		High	Not Found
High	P49411	Elongation factor Tu, mitochondrial OS=Homo sapiens OX=9606 GN=TUFM PE=1 SV=2	0	31	FALSE	11	19	11	1	452	49.5	7.61	637	11	0	0.843	1.18773e+08	1.35945e+08	High	High
Low	Q9BZE1	39S ribosomal protein L37, mitochondrial OS=Homo sapiens OX=9606 GN=MRPL37 PE=1 SV=2	0.074	3	FALSE	1	1	1	1	423	48.1	8.59	58	1	0	25	989138	39566.2	High	Peak Found
