# Supplementary material for: PLZF and its fusion proteins are pomalidomide-dependent CRBN neosubstrates
Source: Commun Biol. 2021 Nov 11;4:1277. doi: 10.1038/s42003-021-02801-y (PMC8586336; doi:10.1038/s42003-021-02801-y)
Supplement: Supplementary file 3 — Supplementary Data 2 [file 42003_2021_2801_MOESM3_ESM.xlsx]

## Sheet: Figure 1e
		Pom (µM)
		0	0.1	1	10
PLZF / GAPDH	1	0.625438	0.332682	0.166335	0.197707
	2	1.32898	0.64852	0.249061	0.212309
	3	1.23966	0.470089	0.257087	0.171828
	4	0.6483	0.252802	0.1243	0.0754063
	5	1.1574	0.228207	0.0576452	0.0261207
	The average of all values in the data set (Pom 0 µM columns) is defined as 1.
	Test details	Mean 1	Mean 2
	0 vs. 0.1	1	0.3865
	0 vs. 1	1	0.1709
	0 vs. 10	1	0.1367

## Sheet: Figure 1g
	DMSO	Pom (10 µM)		Pom (10 µM)
PLZF/SOX2	0.955293	1.64201		vs.
PLZF/SOX2	1.00427	0.787706		DMSO
PLZF/SOX2	1.04638	0.943156
PLZF/SOX2	1.08721	0.938875		The average of all values in the data set (DMSO columns) is defined as 1.
PLZF/SOX2	1.01083	0.781359
PLZF/SOX2	0.994889	0.96989
PLZF/SOX2	1.04162	1.50295
PLZF/SOX2	1.00094	0.871698
PLZF/SOX2	0.980592	0.994723
PLZF/SOX2	1.02827	0.808225
PLZF/SOX2	1.08685	0.793428
PLZF/SOX2	1.00587	0.647284
PLZF/SOX2	1.09061	0.828399
PLZF/SOX2	0.949003	0.652053
PLZF/SOX2	0.998584	0.574782
PLZF/SOX2	0.989315	0.771255		Median of DMSO	1.000, n=434
PLZF/SOX2	1.05608	0.963056		Median of Pom (10 µM)	0.08879, n=405
PLZF/SOX2	1.06168	0.743646
PLZF/SOX2	1.00395	0.580482
PLZF/SOX2	1.04348	0.577276
PLZF/SOX2	1.03795	0.686514
PLZF/SOX2	1.00455	0.649924
PLZF/SOX2	0.997657	2.6576
PLZF/SOX2	0.996991	2.44549
PLZF/SOX2	0.952316	0.751876
PLZF/SOX2	1.05945	0.821614
PLZF/SOX2	0.94337	0.597573
PLZF/SOX2	0.994795	2.35565
PLZF/SOX2	0.998515	0.501901
PLZF/SOX2	1.03573	2.30079
PLZF/SOX2	0.992003	0.926045
PLZF/SOX2	1.04043	0.543424
PLZF/SOX2	1.00471	0.729744
PLZF/SOX2	1.03609	0.995992
PLZF/SOX2	0.99768	0.690604
PLZF/SOX2	0.960187	0.63041
PLZF/SOX2	1.00147	0.634861
PLZF/SOX2	1.0089	0.518993
PLZF/SOX2	1.0163	0.685869
PLZF/SOX2	0.382874	1.08881
PLZF/SOX2	1.0296	1.27666
PLZF/SOX2	1.49903	2.17263
PLZF/SOX2	0.986918	0.785396
PLZF/SOX2	0.954959	0.5525
PLZF/SOX2	0.995764	0.633658
PLZF/SOX2	1.02973	1.32515
PLZF/SOX2	0.860687	0.717272
PLZF/SOX2	1.02208	0.455585
PLZF/SOX2	1.01253	0.629942
PLZF/SOX2	0.999622	0.672352
PLZF/SOX2	1.00846	0.627422
PLZF/SOX2	0.990318	0.77298
PLZF/SOX2	0.940563	0.714168
PLZF/SOX2	0.987707	0.489759
PLZF/SOX2	0.993938	1.33241
PLZF/SOX2	1.12532	0.859346
PLZF/SOX2	1.00268	0.567117
PLZF/SOX2	1.02156	0.682122
PLZF/SOX2	1.01147	0.714498
PLZF/SOX2	0.951952	0.680275
PLZF/SOX2	0.920925	0.520104
PLZF/SOX2	0.980695	0.800704
PLZF/SOX2	1.25698	0.700866
PLZF/SOX2	0.999444	0.773339
PLZF/SOX2	0.962308	4.15363
PLZF/SOX2	0.900044	0.647837
PLZF/SOX2	1.01541	0.597051
PLZF/SOX2	0.9964	0.622141
PLZF/SOX2	1.0331	0.575542
PLZF/SOX2	1.02647	0.746351
PLZF/SOX2	1.0091	0.819378
PLZF/SOX2	0.937394	0.519494
PLZF/SOX2	0.986237	0.714686
PLZF/SOX2	0.934065	0.619548
PLZF/SOX2	0.956792	0.534311
PLZF/SOX2	1.0004	0.823821
PLZF/SOX2	0.971648	0.562476
PLZF/SOX2	1.01646	0.6823
PLZF/SOX2	0.996169	2.70557
PLZF/SOX2	0.970555	0.876618
PLZF/SOX2	1.27824	0.68115
PLZF/SOX2	0.995732	0.99334
PLZF/SOX2	0.87971	0.570841
PLZF/SOX2	0.98412	0.494999
PLZF/SOX2	0.929066	0.600031
PLZF/SOX2	0.989863	0.665697
PLZF/SOX2	0.980438	0.428875
PLZF/SOX2	0.998207	0.589487
PLZF/SOX2	0.942755	0.752037
PLZF/SOX2	0.81167	0.575244
PLZF/SOX2	0.995706	0.92819
PLZF/SOX2	0.981361	0.700919
PLZF/SOX2	0.946119	0.679462
PLZF/SOX2	0.999941	0.885862
PLZF/SOX2	1.04655	0.696143
PLZF/SOX2	0.993771	4.28707
PLZF/SOX2	0.933242	3.38258
PLZF/SOX2	0.939395	0.790225
PLZF/SOX2	1.00454	1.09865
PLZF/SOX2	0.931242	3.11188
PLZF/SOX2	0.879673	0.767495
PLZF/SOX2	0.878164	0.863706
PLZF/SOX2	0.977378	1.14265
PLZF/SOX2	0.982077	0.714639
PLZF/SOX2	0.925191	0.534588
PLZF/SOX2	0.894845	0.73894
PLZF/SOX2	0.942486	0.977892
PLZF/SOX2	1.00016	0.974407
PLZF/SOX2	0.978837	0.85069
PLZF/SOX2	0.957344	0.797627
PLZF/SOX2	0.97238	0.610284
PLZF/SOX2	0.483692	0.935379
PLZF/SOX2	0.998766	0.925574
PLZF/SOX2	0.871381	0.828372
PLZF/SOX2	0.994058	0.582135
PLZF/SOX2	0.947739	1.7688
PLZF/SOX2	0.817911	1.11234
PLZF/SOX2	0.963828	0.560383
PLZF/SOX2	0.962321	1.07098
PLZF/SOX2	0.997732	0.479767
PLZF/SOX2	0.994264	0.98195
PLZF/SOX2	0.944296	0.944431
PLZF/SOX2	0.939404	0.793744
PLZF/SOX2	0.983172	0.712621
PLZF/SOX2	0.991705	0.96605
PLZF/SOX2	0.98493	0.937497
PLZF/SOX2	0.902505	0.488082
PLZF/SOX2	0.96597	0.518221
PLZF/SOX2	0.975459	0.722323
PLZF/SOX2	0.964889	0.80712
PLZF/SOX2	0.920862	0.488148
PLZF/SOX2	0.882288	1.54252
PLZF/SOX2	0.97719	0.88376
PLZF/SOX2	0.852192	0.802832
PLZF/SOX2	1.00076	0.833909
PLZF/SOX2	0.942387	0.460676
PLZF/SOX2	0.916993	0.478573
PLZF/SOX2	0.891353	0.75046
PLZF/SOX2	0.988229	0.833366
PLZF/SOX2	1.00244	0.586868
PLZF/SOX2	0.993244	0.814234
PLZF/SOX2	0.241831	0.662079
PLZF/SOX2	1.08426	0.996825
PLZF/SOX2	0.983134	0.711528
PLZF/SOX2	0.942813	0.564751
PLZF/SOX2	0.944363	1.02857
PLZF/SOX2	0.965715	0.830512
PLZF/SOX2	1.01921	0.548131
PLZF/SOX2	0.964671	0.673051
PLZF/SOX2	1.00299	0.589563
PLZF/SOX2	1.35842	0.679759
PLZF/SOX2	0.872502	0.745874
PLZF/SOX2	1.00839	0.699508
PLZF/SOX2	1.01511	0.541459
PLZF/SOX2	1.03806	0.780069
PLZF/SOX2	1.19915	0.500738
PLZF/SOX2	0.975867	0.608265
PLZF/SOX2	1.05352	0.893814
PLZF/SOX2	1.08178	0.665028
PLZF/SOX2	1.26095	0.473954
PLZF/SOX2	0.898867	0.500727
PLZF/SOX2	1.06873	0.66606
PLZF/SOX2	0.992612	0.807409
PLZF/SOX2	1.08256	0.724213
PLZF/SOX2	1.02386	0.708923
PLZF/SOX2	1.01621	1.25565
PLZF/SOX2	1.26534	3.77135
PLZF/SOX2	1.15801	0.683844
PLZF/SOX2	0.880632	0.579398
PLZF/SOX2	1.12932	0.560447
PLZF/SOX2	1.06164	2.81107
PLZF/SOX2	1.30927	0.899488
PLZF/SOX2	1.13156	0.692598
PLZF/SOX2	1.01611	0.808939
PLZF/SOX2	0.982838	0.685471
PLZF/SOX2	1.08102	5.81319
PLZF/SOX2	1.03068	0.758127
PLZF/SOX2	1.11999	1.68284
PLZF/SOX2	1.06066	0.691997
PLZF/SOX2	1.0107	0.832214
PLZF/SOX2	1.15906	2.34707
PLZF/SOX2	1.02606	0.723841
PLZF/SOX2	1.01596	1.17305
PLZF/SOX2	1.13548	0.482563
PLZF/SOX2	1.06847	3.25089
PLZF/SOX2	1.08853	0.79094
PLZF/SOX2	1.13288	0.568176
PLZF/SOX2	1.09171	0.772663
PLZF/SOX2	1.45273	2.79527
PLZF/SOX2	1.00668	0.664679
PLZF/SOX2	1.00432	1.06247
PLZF/SOX2	1.02521	0.596179
PLZF/SOX2	1.1431	0.831348
PLZF/SOX2	0.930569	1.04842
PLZF/SOX2	1.66681	0.675215
PLZF/SOX2	1.08963	0.95858
PLZF/SOX2	1.12107	0.869989
PLZF/SOX2	1.03528	0.619721
PLZF/SOX2	1.06961	0.691481
PLZF/SOX2	1.90896	0.692835
PLZF/SOX2	1.06112	0.71642
PLZF/SOX2	1.18272	0.62211
PLZF/SOX2	1.06189	0.558551
PLZF/SOX2	0.893932	1.21998
PLZF/SOX2	1.2139	0.739227
PLZF/SOX2	1.1006	0.444772
PLZF/SOX2	1.03625	0.811768
PLZF/SOX2	1.00504	0.484056
PLZF/SOX2	1.01571	0.980633
PLZF/SOX2	1.0557	0.807897
PLZF/SOX2	0.645581	0.663678
PLZF/SOX2	1.05774	0.578462
PLZF/SOX2	1.01857	0.572553
PLZF/SOX2	1.01659	0.607484
PLZF/SOX2	1.13731	0.544668
PLZF/SOX2	1.01296	0.451705
PLZF/SOX2	1.06075	0.620445
PLZF/SOX2	0.976682	0.736666
PLZF/SOX2	1.00629	0.552343
PLZF/SOX2	1.00785	0.659477
PLZF/SOX2	1.01451	0.721272
PLZF/SOX2	1.1596	0.761292
PLZF/SOX2	1.03258	0.455958
PLZF/SOX2	1.06339	0.835676
PLZF/SOX2	1.03978	0.840964
PLZF/SOX2	0.913356	0.546819
PLZF/SOX2	1.10035	0.566662
PLZF/SOX2	1.00234	0.497364
PLZF/SOX2	1.01495	0.661734
PLZF/SOX2	1.0151	0.67319
PLZF/SOX2	0.999427	0.784186
PLZF/SOX2	1.07056	2.32505
PLZF/SOX2	0.912286	0.601713
PLZF/SOX2	0.950208	1.33948
PLZF/SOX2	1.07966	0.557981
PLZF/SOX2	0.947284	0.783469
PLZF/SOX2	0.946913	2.17966
PLZF/SOX2	0.998291	2.23176
PLZF/SOX2	0.955453	5.68841
PLZF/SOX2	0.953389	1.09535
PLZF/SOX2	1.00066	0.775824
PLZF/SOX2	0.970249	0.4625
PLZF/SOX2	1.11813	4.38537
PLZF/SOX2	0.761467	1.40542
PLZF/SOX2	1.06155	0.779085
PLZF/SOX2	0.963039	0.962312
PLZF/SOX2	0.905278	1.50837
PLZF/SOX2	1.15068	0.825455
PLZF/SOX2	2.00274	2.597
PLZF/SOX2	0.956258	0.756986
PLZF/SOX2	1.02536	0.764085
PLZF/SOX2	1.00647	0.809416
PLZF/SOX2	0.197062	0.54569
PLZF/SOX2	1.02564	1.56907
PLZF/SOX2	0.936623	0.947445
PLZF/SOX2	1.02104	0.583283
PLZF/SOX2	0.935836	2.57223
PLZF/SOX2	1.0379	0.702809
PLZF/SOX2	1.00578	1.18478
PLZF/SOX2	0.836547	0.567595
PLZF/SOX2	1.04842	0.647053
PLZF/SOX2	0.983103	1.09355
PLZF/SOX2	1.03346	3.78667
PLZF/SOX2	1.03844	2.55924
PLZF/SOX2	1.00726	0.498359
PLZF/SOX2	1.06583	0.794405
PLZF/SOX2	0.732815	0.575154
PLZF/SOX2	0.999655	0.586544
PLZF/SOX2	1.02955	1.13358
PLZF/SOX2	0.963034	0.536499
PLZF/SOX2	0.911512	0.80579
PLZF/SOX2	0.834296	0.61866
PLZF/SOX2	1.03413	0.758258
PLZF/SOX2	0.988965	0.800174
PLZF/SOX2	1.03186	0.564048
PLZF/SOX2	1.02633	2.14698
PLZF/SOX2	0.914239	2.20178
PLZF/SOX2	0.959105	0.689756
PLZF/SOX2	1.0246	1.09836
PLZF/SOX2	1.15751	0.603127
PLZF/SOX2	0.921588	0.751111
PLZF/SOX2	1.07914	0.429309
PLZF/SOX2	1.10294	0.496377
PLZF/SOX2	0.854386	2.06482
PLZF/SOX2	1.02399	0.510297
PLZF/SOX2	0.962211	0.641939
PLZF/SOX2	1.10463	4.05993
PLZF/SOX2	0.923988	0.642974
PLZF/SOX2	0.722465	0.589028
PLZF/SOX2	1.00257	0.856555
PLZF/SOX2	0.927617	0.742372
PLZF/SOX2	1.05663	0.458786
PLZF/SOX2	1.00619	0.420043
PLZF/SOX2	0.998995	0.596348
PLZF/SOX2	1.01485	0.388856
PLZF/SOX2	0.914773	0.632983
PLZF/SOX2	0.969105	0.671898
PLZF/SOX2	1.00748	0.596126
PLZF/SOX2	1.00602	0.718054
PLZF/SOX2	1.08045	0.84657
PLZF/SOX2	0.966769	2.25007
PLZF/SOX2	1.2243	3.77741
PLZF/SOX2	1.05954	0.765752
PLZF/SOX2	1.1307	0.449397
PLZF/SOX2	1.04626	0.826231
PLZF/SOX2	1.06468	0.660211
PLZF/SOX2	1.00614	0.812447
PLZF/SOX2	1.05428	1.68301
PLZF/SOX2	1.07855	1.90198
PLZF/SOX2	1.25456	0.451184
PLZF/SOX2	0.913499	2.61942
PLZF/SOX2	0.942515	0.694413
PLZF/SOX2	1.11771	0.574732
PLZF/SOX2	1.02841	0.662089
PLZF/SOX2	0.778194	4.76821
PLZF/SOX2	1.09261	0.678497
PLZF/SOX2	1.17036	0.674722
PLZF/SOX2	1.13136	1.70939
PLZF/SOX2	0.721423	0.721963
PLZF/SOX2	1.02587	0.414582
PLZF/SOX2	1.00924	1.11815
PLZF/SOX2	1.06281	1.71247
PLZF/SOX2	1.11077	0.735108
PLZF/SOX2	1.1358	0.723285
PLZF/SOX2	1.0341	0.752965
PLZF/SOX2	0.97637	0.82047
PLZF/SOX2	1.06283	0.899245
PLZF/SOX2	1.03094	0.698111
PLZF/SOX2	1.0013	0.695996
PLZF/SOX2	1.12959	0.528886
PLZF/SOX2	1.19538	0.706247
PLZF/SOX2	1.132	0.775311
PLZF/SOX2	1.02125	0.751043
PLZF/SOX2	1.09028	3.06848
PLZF/SOX2	1.02411	0.517414
PLZF/SOX2	1.05111	0.752171
PLZF/SOX2	0.467703	0.759096
PLZF/SOX2	0.947219	0.632356
PLZF/SOX2	1.10161	0.622857
PLZF/SOX2	1.05607	0.489151
PLZF/SOX2	1.40207	0.729131
PLZF/SOX2	1.09082	2.12906
PLZF/SOX2	0.978003	0.624737
PLZF/SOX2	1.10865	0.710703
PLZF/SOX2	1.14718	0.808348
PLZF/SOX2	1.04355	0.65296
PLZF/SOX2	1.01454	0.812835
PLZF/SOX2	1.0655	0.749137
PLZF/SOX2	1.05654	0.604503
PLZF/SOX2	1.10202	2.19322
PLZF/SOX2	1.0235	0.697933
PLZF/SOX2	1.0462	1.10615
PLZF/SOX2	1.0016	0.534976
PLZF/SOX2	1.02243	0.991796
PLZF/SOX2	1.02603	0.635541
PLZF/SOX2	1.09011	0.519558
PLZF/SOX2	1.01701	0.715862
PLZF/SOX2	1.15217	0.713438
PLZF/SOX2	1.04258	0.479192
PLZF/SOX2	0.991803	0.418231
PLZF/SOX2	1.01564	2.23363
PLZF/SOX2	0.995421	1.66912
PLZF/SOX2	1.00405	0.543444
PLZF/SOX2	0.990449	0.746172
PLZF/SOX2	0.956128	2.13843
PLZF/SOX2	1.05929	0.385456
PLZF/SOX2	1.02376	1.02474
PLZF/SOX2	1.00465	0.64798
PLZF/SOX2	1.07786	0.467216
PLZF/SOX2	1.28104	1.03271
PLZF/SOX2	0.96614	0.53808
PLZF/SOX2	1.07156	0.565475
PLZF/SOX2	1.02008	1.50643
PLZF/SOX2	1.00364	6.32872
PLZF/SOX2	0.932669	0.733073
PLZF/SOX2	0.971466	0.527399
PLZF/SOX2	0.97312	0.983124
PLZF/SOX2	0.976846	0.764486
PLZF/SOX2	0.96188	0.702099
PLZF/SOX2	0.945826	0.539304
PLZF/SOX2	0.984436	0.539335
PLZF/SOX2	0.980062	0.669476
PLZF/SOX2	1.01988	0.681021
PLZF/SOX2	1.07394	0.570057
PLZF/SOX2	0.952994	0.620203
PLZF/SOX2	1.03391	2.22217
PLZF/SOX2	0.994752	0.488738
PLZF/SOX2	1.00793	0.763665
PLZF/SOX2	0.941401	1.76496
PLZF/SOX2	0.933569	0.586665
PLZF/SOX2	1.00118	1.00627
PLZF/SOX2	0.962537	0.691339
PLZF/SOX2	0.985295	0.453272
PLZF/SOX2	0.955834	0.984009
PLZF/SOX2	0.991951	0.531417
PLZF/SOX2	0.960142	0.786081
PLZF/SOX2	0.968263	0.604456
PLZF/SOX2	1.00538	0.765374
PLZF/SOX2	0.874244	0.551695
PLZF/SOX2	0.902698	0.732134
PLZF/SOX2	1.01514	2.59169
PLZF/SOX2	0.938139	0.766775
PLZF/SOX2	0.929235	4.47194
PLZF/SOX2	0.979609	0.664488
PLZF/SOX2	0.989789	1.41343
PLZF/SOX2	0.407761
PLZF/SOX2	0.633219
PLZF/SOX2	0.95022
PLZF/SOX2	0.969973
PLZF/SOX2	1.19975
PLZF/SOX2	1.12447
PLZF/SOX2	0.952031
PLZF/SOX2	0.808355
PLZF/SOX2	0.94188
PLZF/SOX2	1.01204
PLZF/SOX2	1.02881
PLZF/SOX2	0.861838
PLZF/SOX2	0.824627
PLZF/SOX2	0.993915
PLZF/SOX2	1.03981
PLZF/SOX2	0.799563
PLZF/SOX2	0.679267
PLZF/SOX2	0.971022
PLZF/SOX2	0.892834
PLZF/SOX2	0.990472
PLZF/SOX2	0.334677
PLZF/SOX2	0.232349
PLZF/SOX2	0.827756
PLZF/SOX2	0.708721
PLZF/SOX2	0.949943
PLZF/SOX2	0.96881
PLZF/SOX2	1.03264
PLZF/SOX2	0.95998
PLZF/SOX2	0.599159

## Sheet: Figure 2c
		Time (h)	PLZF / GAPDH	Nomalization
	DMSO	0	0.114741	1
		0.5	0.119746	1.04362
		1	0.122632	1.06877
		2	0.116716	1.0172
		3	0.114293	0.996092
		4	0.102318	0.891729
		5	0.106106	0.924741
	Pom (1μM)	0	0.162141	1
		0.5	0.146528	0.903708
		1	0.117474	0.724519
		2	0.107316	0.661868
		3	0.0741337	0.457218
		4	0.0397633	0.24524
		5	0.0253534	0.156367

## Sheet: Figure 5b
		(-)						ATRA (0.01 μM)						ATRA (0.1 μM)
Pom (µM）	0	1.02247	1.00245	1.06518	0.977086	0.939711	0.993103	0.576641	0.627364	0.583315	0.557953	0.553949	0.560623	0.193548	0.190879	0.201557	0.189544	0.210901	0.209566
	0.1	0.941046	0.953059	0.934372	0.847608	0.883648	0.8396	0.260289	0.237597	0.234928	0.238932	0.245606	0.261624	0.0814238	0.080089	0.0787542	0.0787542	0.0734149	0.0734149
	1	0.823582	0.858287	0.819577	0.730145	0.755506	0.784872	0.150834	0.142825	0.136151	0.137486	0.145495	0.14683	0.0734149	0.0680756	0.0640712	0.0614016	0.0600667	0.0600667
	10	0.744828	0.76485	0.727475	0.698109	0.747497	0.68743	0.157508	0.149499	0.160178	0.141491	0.154839	0.158843	0.0814238	0.0747497	0.0734149	0.0720801	0.065406	0.0614016
	The average of all values in the data set ((-) 0 rows) is defined as 1.
	Test details	Mean 1	Mean 2
	(-)
	0 vs. 0.1	1	0.8999
	0 vs. 1	1	0.7953
	0 vs. 10	1	0.7284
	ATRA (0.01 μM)
	0 vs. 0.1	0.5766	0.2465
	0 vs. 1	0.5766	0.1433
	0 vs. 10	0.5766	0.1537
	ATRA (0.1 μM)
	0 vs. 0.1	0.1993	0.07764
	0 vs. 1	0.1993	0.06452
	0 vs. 10	0.1993	0.07141

## Sheet: Figure 5d
Pom (µM）		β-gal / +ATRA						PLZFWT-RARα-WT / +ATRA						PLZFG410A-RARα / +ATRA
	0	0.939613	1.15249	0.94206	0.91025	1.05706	0.998339	3.74866	4.13283	4.05942	3.70462	3.76334	3.81962	4.46561	4.57082	4.45827	3.85143	4.08389	3.96644
	0.1	0.895568	0.912697	0.885781	0.645984	0.726732	0.731626	2.15083	1.9404	1.91838	1.71528	1.8205	1.82784	3.29843	3.21279	3.19322	2.64266	2.79682	2.7283
	1	0.736519	0.768329	0.753648	0.663112	0.731626	0.738966	1.92082	1.95508	1.94285	1.544	1.6639	1.61007	3.35471	3.58227	3.63366	2.66958	2.71852	2.75522
	Within each row, compare columns (simple effects within rows)
	Test details	Mean 1	Mean 2
	0.1
	PLZFWT-RARα-WT / +ATRA vs. PLZFG410A-RARα / +ATRA	1.896	2.979
	1
	PLZFWT-RARα-WT / +ATRA vs. PLZFG410A-RARα / +ATRA	1.773	3.119

## Sheet: Figure S2d
	PLZF/GAPDH	Time	sample	PLZF/GAPDH	nomalization
		0h	DMSO	0.547654	1
			Pom (10)	0.462086	0.843755
		1h	DMSO	0.414772	0.757361
			Pom (10)	0.276774	0.505382
		3h	DMSO	0.466853	0.852461
			Pom (10)	0.104757	0.191283
		6h	DMSO	0.415946	0.759506
			Pom (10)	0.0719316	0.131345
		12h	DMSO	0.421265	0.769218
			Pom (10)	0.0278754	0.0508997
		24h	DMSO	0.466423	0.851676
			Pom (10)	0.0106962	0.019531

## Sheet: Figure S2g
			Pom (µM)
			0	0.1	1	10
	PLZF / GAPDH	1	0.759823	0.369276	0.150369	0.136189
		2	1.13383	0.522895	0.198227	0.154801
		3	1.10635	0.476809	0.126736	0.0744461
	The average of all values in the data set (Pom 0µM columns) is defined as 1.
	Test details	Mean 1	Mean 2
	0 vs. 0.1	1	0.4563
	0 vs. 1	1	0.1584
	0 vs. 10	1	0.1218

## Sheet: Figure S3b
		Time (h)	PLZF / GAPDH	Nomalization
	DMSO	0	0.1118	1
		0.5	0.119264	1.06676
		1	0.118141	1.05672
		2	0.0876415	0.783916
		3	0.100628	0.900074
		4	0.0891795	0.797673
		5	0.0972175	0.86957
	Pom (1μM)	0	0.138168	1
		0.5	0.128208	0.927909
		1	0.103676	0.750361
		2	0.0694064	0.502331
		3	0.057662	0.417331
		4	0.044976	0.325516
		5	0.0361901	0.261927

## Sheet: Figure S3c
		PLZF / GAPDH
	Time (h)	DMSO					Pom (10 µM)
	0	1.04072	0.912604	1.03091	0.989615	1.02615	1.06103	0.991487	1.05293	1.05697	1.00479
	1	1.01981	1.08299	1.00449	1.08484	1.05619	1.07224	1.00313	1.07209	1.06432	1.0958
	3	1.08188	0.973851	1.05695	1.02281	1.09648	0.953896	0.999115	1.08108	1.07182	1.07828
	6	0.971333	0.931471	1.02389	1.0402	0.991235	1.29311	1.33658	1.38258	1.22993	1.44298
	12	0.975421	1.02735	1.02456	0.985291	1.04449	1.48774	1.41926	1.39853	1.36827	1.38051
	24	1.13048	1.03917	1.22325	1.0407	1.12722	1.50977	1.30753	1.38976	1.35854	1.24933
	The average of all values in the data set ((DMSO) 0 rows) is defined as 1.
	Test details	Mean 1	Mean 2
	DMSO - Pom (10 µM)
	Row 1	1	1.033
	Row 2	1.05	1.062
	Row 3	1.046	1.037
	Row 4	0.9916	1.337
	Row 5	1.011	1.411
	Row 6	1.112	1.363
